# Supplementary material for: Understanding the genomic heterogeneity of North African Imazighen: from broad to microgeographical perspectives
Source: Sci Rep. 2024 May 1;14:9979. doi: 10.1038/s41598-024-60568-8 (PMC11063056; doi:10.1038/s41598-024-60568-8)
Supplement: Supplementary file 2 — Supplementary Tables. [file 41598_2024_60568_MOESM2_ESM.xlsx]

## Sheet: Supplementary Table S1
Supplementary Table S1. Total SROH and ROH
(a) Mean total SROH (Mb) and ROH per population. (b) Wilcoxon test p-values computed for the total length of ROHs (SROH), after FDR correction. (c) Wilcoxon test p-values computed for the total number of ROHs (NROH), after FDR correction.
a
Population	SROH	NROH
Batna	57.47 ± 67.71	33.88 ± 29.02
Khenchela	112.35 ± 93.86	56.34 ± 36.92
Oum El Bouaghi	58.49 ± 55.75	36.07 ± 25.38
Mozabite	59.97 ± 33.09	42.21 ± 17.29
Saharawi	112.32 ± 79.45	63.13 ±34.36
Moroccan	41.11 ± 49.89	27.32 ± 20.28
Arab Algerian	59.23 ± 80.43	33.42 ± 34.49
Tunisian	75.91 ± 68.75	40.17 ± 28.12
Libyan	52.07 ± 62.99	33.40 ± 29.76
Egyptian	13.52 ± 12.13	12.83 ± 6.43
b
	Batna	Khenchela	Oum El Bouaghi	Mozabite	Saharawi	Moroccan	Arab Algerian	Tunisian	Libyan
Khenchela	0.002**	-	-	-	-	-	-	-	-
Oum El Bouaghi	0.372	0.016*	-	-	-	-	-	-	-
Mozabite	0.152	0.207	0.328	-	-	-	-	-	-
Saharawi	0.045*	0.635	0.063	0.127	-	-	-	-	-
Moroccan	0.239	3.1E-05**	0.026*	0.003**	0.005**	-	-	-	-
Arab Algerian	0.467	0.005**	0.153	0.117	0.071	0.372	-	-	-
Tunisian	0.209	0.097	0.442	0.961	0.225	0.016*	0.207	-	-
Libyan	0.635	0.097	0.711	0.239	0.097	0.442	0.328	0.617	-
Egyptian	6.4E-04**	3.0E-05**	3.1E-05**	1.5E-05**	7.3E-04**	0.002**	0.024*	2.2E-04**	0.024*
c
	Batna	Khenchela	Oum El Bouaghi	Mozabite	Saharawi	Moroccan	Arab Algerian	Tunisian	Libyan
Khenchela	0.003**	-	-	-	-	-	-	-	-
Oum El Bouaghi	0.3	0.028*	-	-	-	-	-	-	-
Mozabite	0.037*	0.388	0.061	-	-	-	-	-	-
Saharawi	0.028*	0.452	0.026*	0.304	-	-	-	-	-
Moroccan	0.381	1.3E-04**	0.042*	5.5E-04**	0.004**	-	-	-	-
Arab Algerian	0.308	0.009**	0.151	0.056	0.047*	0.73	-	-	-
Tunisian	0.283	0.061	0.629	0.477	0.096	0.042*	0.241	-	-
Libyan	0.742	0.163	0.514	0.283	0.087	0.677	0.388	0.683	-
Egyptian	4.9E-04**	4.8E-06**	3.9E-05**	9.8E-06**	4.9E-04**	0.002**	0.056	4.9E-04**	0.037*

## Sheet: Supplementary Table S2
Supplementary Table S2. Wilcoxon test p-values for the ROH analysis.
(a) P-values computed for the total length of ROHs (SROH) in each length category, after FDR correction. (b) P-values computed for the total number of ROHs (NROH) in each length category, after FDR correction. The p-values in red are statistically significant being * <0.05 and ** <0.01
a												b
SROH												NROH
Category	Population	Batna	Khenchela	Oum El Bouaghi	Mozabite	Saharawi	Moroccan	Arab Algerian	Tunisian	Libyan		Category	Population	Batna	Khenchela	Oum El Bouaghi	Mozabite	Saharawi	Moroccan	Arab Algerian	Tunisian	Libyan
Category 1 (0.5 – 1 Mb)	Khenchela	0.020*	-	-	-	-	-	-	-	-		Category 1 (0.5 – 1 Mb)	Khenchela	0.016*	-	-	-	-	-	-	-	-
	Oum El Bouaghi	0.412	0.052	-	-	-	-	-	-	-			Oum El Bouaghi	0.37	0.057	-	-	-	-	-	-	-
	Mozabite	0.007**	0.727	0.024*	-	-	-	-	-	-			Mozabite	0.006**	0.692	0.024*	-	-	-	-	-	-
	Saharawi	0.020*	0.281	0.031*	0.385	-	-	-	-	-			Saharawi	0.016*	0.256	0.028*	0.353	-	-	-	-	-
	Moroccan	0.534	0.001**	0.099	2.6E-04**	0.003**	-	-	-	-			Moroccan	0.618	0.002**	0.207	2.6E-04**	0.003**	-	-	-	-
	Arab Algerian	0.534	0.022*	0.254	0.020*	0.040*	0.8	-	-	-			Arab Algerian	0.53	0.024*	0.207	0.016*	0.028*	0.746	-	-	-
	Tunisian	0.534	0.078	0.886	0.031*	0.036*	0.127	0.385	-	-			Tunisian	0.656	0.057	0.919	0.021*	0.026*	0.256	0.384	-	-
	Libyan	0.534	0.694	0.694	0.534	0.331	0.383	0.521	0.78	-			Libyan	0.618	0.637	0.947	0.53	0.328	0.52	0.52	0.809	-
	Egyptian	0.001**	3.9E-05**	3.1E-04**	3.9E-05**	0.001**	0.004**	0.104	0.002**	0.040*			Egyptian	0.002**	2.7E-05**	3.3E-04**	2.7E-05**	0.002**	0.004**	0.106	0.003**	0.058
Category 2 (1 – 2 Mb)	Khenchela	0.007**	-	-	-	-	-	-	-	-		Category 2 (1 – 2 Mb)	Khenchela	0.007**	-	-	-	-	-	-	-	-
	Oum El Bouaghi	0.34	0.083	-	-	-	-	-	-	-			Oum El Bouaghi	0.313	0.098	-	-	-	-	-	-	-
	Mozabite	0.008**	0.653	0.038*	-	-	-	-	-	-			Mozabite	0.007**	0.689	0.046*	-	-	-	-	-	-
	Saharawi	0.019*	0.455	0.026*	0.339	-	-	-	-	-			Saharawi	0.015*	0.406	0.031*	0.345	-	-	-	-	-
	Moroccan	0.564	5.0E-04**	0.074	2.8E-04**	0.003**	-	-	-	-			Moroccan	0.564	7.5E-04**	0.069	4.1E-04**	0.003**	-	-	-	-
	Arab Algerian	0.59	0.009**	0.116	0.022*	0.029*	0.68	-	-	-			Arab Algerian	0.555	0.009**	0.11	0.019*	0.028*	0.673	-	-	-
	Tunisian	0.141	0.118	0.653	0.424	0.122	0.037*	0.116	-	-			Tunisian	0.148	0.115	0.668	0.438	0.115	0.034*	0.11	-	-
	Libyan	0.593	0.072	0.22	0.146	0.09	0.653	0.831	0.33	-			Libyan	0.671	0.094	0.279	0.152	0.094	0.723	1	0.345	-
	Egyptian	6.9E-04**	2.2E-05**	2.0E-04**	2.2E-05**	7.3E-04**	9.3E-04**	0.026*	2.8E-04**	0.14			Egyptian	0.001**	2.8E-05**	2.0E-04**	2.8E-05**	8.6E-04**	0.002**	0.034*	3.2E-04**	0.11
Category 3 (2 – 5 Mb)	Khenchela	0.09	-	-	-	-	-	-	-	-		Category 3 (2 – 5 Mb)	Khenchela	0.085	-	-	-	-	-	-	-	-
	Oum El Bouaghi	0.872	0.128	-	-	-	-	-	-	-			Oum El Bouaghi	0.902	0.111	-	-	-	-	-	-	-
	Mozabite	0.476	0.213	0.774	-	-	-	-	-	-			Mozabite	0.43	0.246	0.456	-	-	-	-	-	-
	Saharawi	0.254	1	0.242	0.28	-	-	-	-	-			Saharawi	0.236	0.949	0.217	0.353	-	-	-	-	-
	Moroccan	0.907	0.073	0.774	0.407	0.213	-	-	-	-			Moroccan	0.915	0.084	0.793	0.353	0.192	-	-	-	-
	Arab Algerian	0.172	0.907	0.213	0.263	0.872	0.158	-	-	-			Arab Algerian	0.192	0.902	0.192	0.246	0.891	0.188	-	-	-
	Tunisian	0.09	0.932	0.073	0.09	0.932	0.073	0.624	-	-			Tunisian	0.085	0.902	0.084	0.163	0.902	0.084	0.644	-	-
	Libyan	0.907	0.19	0.476	0.213	0.224	0.907	0.213	0.213	-			Libyan	0.729	0.179	0.419	0.192	0.192	0.644	0.221	0.179	-
	Egyptian	0.213	0.073	0.111	0.073	0.09	0.213	0.073	0.073	0.353			Egyptian	0.179	0.069	0.085	0.074	0.084	0.179	0.085	0.069	0.562
Category 4 (≥ 5 Mb)	Khenchela	0.747	-	-	-	-	-	-	-	-		Category 4 (≥ 5 Mb)	Khenchela	0.759	-	-	-	-	-	-	-	-
	Oum El Bouaghi	0.446	0.261	-	-	-	-	-	-	-			Oum El Bouaghi	0.48	0.292	-	-	-	-	-	-	-
	Mozabite	0.013*	0.009**	0.092	-	-	-	-	-	-			Mozabite	0.019*	0.019*	0.09	-	-	-	-	-	-
	Saharawi	0.958	0.821	0.471	0.128	-	-	-	-	-			Saharawi	1	0.843	0.591	0.09	-	-	-	-	-
	Moroccan	0.261	0.168	0.958	0.133	0.317	-	-	-	-			Moroccan	0.259	0.201	0.801	0.24	0.336	-	-	-	-
	Arab Algerian	1	0.776	0.958	0.262	0.958	0.821	-	-	-			Arab Algerian	1	0.843	0.843	0.259	1	0.759	-	-	-
	Tunisian	0.958	0.821	0.358	0.012*	1	0.189	0.958	-	-			Tunisian	0.989	0.843	0.336	0.019*	1	0.242	1	-	-
	Libyan	1	0.747	1	0.846	0.976	1	0.901	0.821	-			Libyan	1	0.843	1	0.719	1	0.989	1	0.868	-
	Egyptian	0.133	0.133	0.133	0.353	0.2	0.133	0.189	0.151	0.471			Egyptian	0.278	0.315	0.336	0.843	0.336	0.376	0.561	0.292	0.843

## Sheet: Supplementary Table S3
Supplementary Table S3. Genetic clusters defined with fineSTRUCTURE
This table includes all the genetic clusters defined with fineSTRUCTURE with column (1) specifying if the clusters are used as donors or only as recipients in ChromoPainter, (2) name of the genetic clusters, (3) original population names, (4) number of individuals from each population in column 3 included in that cluster, considered for subsequent analysis (5) sample size of each cluster and (6) …
Donor (D) / Recipient (R)	Cluster Name	Population Name	Population Size	Cluster Size	Reference
R	Batna	Batna	34	34	Lucas-Sánchez et al., 2024
R	OumElBouaghi_Batna	Batna	4	12	Lucas-Sánchez et al., 2024
		OumElBouaghi	8		Lucas-Sánchez et al., 2024
R	Khenchela	OumElBouaghi	1	34	Lucas-Sánchez et al., 2024
		Khenchela	33		Lucas-Sánchez et al., 2024
R	OumElBouaghi	OumElBouaghi	30	37	Lucas-Sánchez et al., 2024
		Batna	4		Lucas-Sánchez et al., 2024
		Khenchela	1		Lucas-Sánchez et al., 2024
		Arab Algerian	1		Lucas-Sánchez et al., 2024
		Algerian	1		Lazaridis et al., 2014
R	Mozabite	Mozabite	9	30	Lucas-Sánchez et al., 2024
		Mozabite (HGDP)	21		Patterson et al., 2012; Mallick et al., 2016
R	Naf_Mix1	Arab Algerian	5	23	Lucas-Sánchez et al., 2024
		T (Tunisian)	5		Lucas-Sánchez et al., 2022
		MAK (Moroccan)	1		Lucas-Sánchez et al., 2022
		MFE (Moroccan)	3		Lucas-Sánchez et al., 2022
		MOJ (Moroccan)	1		Lucas-Sánchez et al., 2022
		MRA (Moroccan)	3		Lucas-Sánchez et al., 2022
		Burbur	3		Lazaridis et al., 2014
		Tunisian	2		Lazaridis et al., 2014
R	Naf_Mix2	Arab Algerian	10	32	Lucas-Sánchez et al., 2024
		T (Tunisian)	10		Lucas-Sánchez et al., 2022
		MAK (Moroccan)	2		Lucas-Sánchez et al., 2022
		MCA (Moroccan)	1		Lucas-Sánchez et al., 2022
		MFE (Moroccan)	1		Lucas-Sánchez et al., 2022
		MRA (Moroccan)	1		Lucas-Sánchez et al., 2022
		Tunisian	3		Lazaridis et al., 2014
		Moroccan	4		Lazaridis et al., 2016
R	Naf_Mix3	OumElBouaghi	3	22	Lucas-Sánchez et al., 2024
		Arab Algerian	1		Lucas-Sánchez et al., 2024
		T (Tunisian)	12		Lucas-Sánchez et al., 2022
		Tunisian	3		Lazaridis et al., 2014
		Libyan	2		Lazaridis et al., 2016
		Moroccan	1		Lazaridis et al., 2016
R	Naf_Mix4	Egyptian	1	4	Lazaridis et al., 2014
		Libyan	3		Lazaridis et al., 2016
R	Naf_Mix5	Khenchela	1	11	Lucas-Sánchez et al., 2024
		Mozabite	2		Lucas-Sánchez et al., 2024
		T (Tunisian)	1		Lucas-Sánchez et al., 2022
		MCA (Moroccan)	1		Lucas-Sánchez et al., 2022
		MFE (Moroccan)	1		Lucas-Sánchez et al., 2022
		MOU (Moroccan)	3		Lucas-Sánchez et al., 2022
		Moroccan	2		Lazaridis et al., 2016
R	Naf_Mix6	OumElBouaghi	2	13	Lucas-Sánchez et al., 2024
		Arab Algerian	1		Lucas-Sánchez et al., 2024
		T (Tunisian)	1		Lucas-Sánchez et al., 2022
		MFE (Moroccan)	5		Lucas-Sánchez et al., 2022
		MNA (Moroccan)	3		Lucas-Sánchez et al., 2022
		MRA (Moroccan)	1		Lucas-Sánchez et al., 2022
R	Naf_Sah_Mor	MAK (Moroccan)	1	20	Lucas-Sánchez et al., 2022
		MCA (Moroccan)	2		Lucas-Sánchez et al., 2022
		MFE (Moroccan)	1		Lucas-Sánchez et al., 2022
		MOJ (Moroccan)	1		Lucas-Sánchez et al., 2022
		MOU (Moroccan)	4		Lucas-Sánchez et al., 2022
		MRA (Moroccan)	1		Lucas-Sánchez et al., 2022
		Burbur	2		Lazaridis et al., 2014
		Saharawi	8		Lazaridis et al., 2014; Mallick et al., 2016
R	Naf_sSah	Mozabite	1	8	Lucas-Sánchez et al., 2024
		T (Tunisian)	1		Lucas-Sánchez et al., 2022
		MOU (Moroccan)	6		Lucas-Sánchez et al., 2022
R	Naf_Tun_Eaf	T (Tunisian)	3	3	Lucas-Sánchez et al., 2022
	Naf_Tun_ME	T (Tunisian)	3	3	Lucas-Sánchez et al., 2022											Supplementary Table 1. Genetic clusters defined with fineSTRUCTURE
R	Naf_ME	T (Tunisian)	13	39	Lucas-Sánchez et al., 2022
		MFE (Moroccan)	2		Lucas-Sánchez et al., 2022											This table includes all the genetic clusters defined with fineSTRUCTURE with column (1) specifying if the clusters are used as donors or only as recipients in Chromopainter, (2) name of the genetic clusters, (3) original population names, (4) reference of the samples, (5) number of individuals from each population in column 3 included in that cluster, and (6) sample size of each cluster.
		BedouinA	4		Patterson et al., 2012
		Yemeni	2		Lazaridis et al., 2014
		Egyptian	16		Lazaridis et al., 2014
		Iranian_Bandari	2		Lazaridis et al., 2016
R	NEaf_Mix	Somali_Ayodo	13	20	Lazaridis et al., 2014
		Afar	5		Lazaridis et al., 2014
		Ain_Touta	1		Lazaridis et al., 2014
		Yemeni	1		Lazaridis et al., 2014
R	Sardinian	Sardinian	28	28	Patterson et al., 2012; Meyer et al., 2012; Prüfer et al., 2013; Mallick et al., 2016
R	Basque	French	8	37	Patterson et al., 2012
		Basque	29		Patterson et al., 2012; Mallick et al., 2016
R	Central_Eur	Hungarian	19	30	Lazaridis et al., 2014
		Ukrainian	1		Lazaridis et al., 2014
		Czech	10		Lazaridis et al., 2014; Mallick et al., 2016
R	South_East_Eur	Bulgarian	9	23	Lazaridis et al., 2014; Mallick et al., 2016
		Romanian	10		Lazaridis et al., 2016
		Hungarian	1		Lazaridis et al., 2014
		Turkish	3		Lazaridis et al., 2014; Mallick et al., 2016
R	Italian_North	French	2	22	Patterson et al., 2012
		Italian_North	19		Patterson et al., 2012
		Bergamo	1		Mallick et al., 2016
R	North_East_Eur	Russian	22	61	Patterson et al., 2012; Mallick et al., 2016
		Lithuanian	10		Lazaridis et al., 2014
		Belarusian	10		Lazaridis et al., 2014
		Ukrainian	8		Lazaridis et al., 2014
		Estonian	10		Lazaridis et al., 2014; Mallick et al., 2016
		Polish	1		Mallick et al., 2016
R	Italian_South_Mal_Sic	Maltese	8	23	Lazaridis et al., 2014
		Sicilian	11		Lazaridis et al., 2014
		Italian_South	4		Lazaridis et al., 2014
D/R	West_Eur	French	53	67	Patterson et al., 2012; Meyer et al., 2012; Mallick et al., 2016
		Scottish	4		Lazaridis et al., 2014
		English	10		Lazaridis et al., 2014
D/R	Druze	Druze	28	28	Patterson et al., 2012; Mallick et al., 2016
D/R	Turkish	Syrian	1	53	Lazaridis et al., 2014
		Turkish	45		Lazaridis et al., 2014; Mallick et al., 2016
		Turkish_Balikesir	5		Lazaridis et al., 2014
		Russia_Abkhasian	2		Mallick et al., 2016
D/R	Lebanese	Samaritan	1	44	Mallick et al., 2016		y
		Jordanian	1		Mallick et al., 2016
		Lebanese_Christian	9		Lazaridis et al., 2016
		Lebanese_Muslim	11		Lazaridis et al., 2016
		Turkish	2		Lazaridis et al., 2014
		Lebanese	6		Lazaridis et al., 2014
		Druze	11		Patterson et al., 2012
		Syrian	2		Lazaridis et al., 2014
		Saudi	1		Lazaridis et al., 2014
D/R	Iranian	Ain_Touta	2	48	Lazaridis et al., 2014
		Turkish	2		Lazaridis et al., 2014
		Iranian_Bandari	6		Lazaridis et al., 2016
		Iranian	38		Lazaridis et al., 2014; Mallick et al., 2016
D/R	BedouinB	BedouinB	19	25	Patterson et al., 2012; Mallick et al., 2016
		BedouinA	1		Patterson et al., 2012
		Saudi	5		Lazaridis et al., 2014
D/R	Palestinian	Palestinian	32	32	Patterson et al., 2012
D/R	ME_Mix	Syrian	5	25	Lazaridis et al., 2014
		BedouinA	2		Patterson et al., 2012
		Palestinian	5		Patterson et al., 2012
		Jordanian	8		Lazaridis et al., 2014; Mallick et al., 2016
		Yemeni	2		Lazaridis et al., 2014
		Saudi	2		Lazaridis et al., 2014
		Lebanese	1		Lazaridis et al., 2014
D/R	BedouinA1	BedouinA	7	7	Patterson et al., 2012
D/R	BedouinA2	BedouinA	11	15	Patterson et al., 2012
		Palestinian	1		Patterson et al., 2012
		Lebanese	1		Lazaridis et al., 2014
		Yemeni	1		Lazaridis et al., 2014
		Egyptian	1		Lazaridis et al., 2014
D/R	Waf_Yoruba	Igbo	2	81	Mallick et al., 2016
		Yoruba	71		Patterson et al., 2012; Meyer et al., 2012; Prüfer et al., 2013; Skoglund et al., 2015
		Esan	8		Lazaridis et al., 2014
D/R	Waf_Mix1	Mandenka	17	31	Patterson et al., 2012; Meyer et al., 2012; Prüfer et al., 2013; Mallick et al., 2016
		Gambian	6		Lazaridis et al., 2014
		Mende	8		Lazaridis et al., 2014; Mallick et al., 2016
D/R	Eaf_Mix1	BantuKenya	6	22	Patterson et al., 2012; Mallick et al., 2016
		Luhya	8		Lazaridis et al., 2014; Mallick et al., 2016
		Luo_Ayodo	7		Lazaridis et al., 2014
		Luo	1		Mallick et al., 2016
D/R	Eaf_Mix2	Dinka	4	8	Meyer et al., 2012; Prüfer et al., 2013; Mallick et al., 2016
		Kikuyu_Ayodo	4		Lazaridis et al., 2014
D/R	Eaf_Mix3	Hadza	3	17	Pickrell et al., 2012
		Masai	9		Lazaridis et al., 2014; Mallick et al., 2016
		Masai_Ayodo	2		Lazaridis et al., 2014
		Datog	3		Lazaridis et al., 2014
D/R	Eaf_Malawi	Malawi_Chewa	11	24	Skoglund et al., 2017
		Malawi_Ngoni	4		Skoglund et al., 2017
		Malawi_Yao	9		Skoglund et al., 2017
D/R	Caf_Mix	Biaka	20	31	Patterson et al., 2012; Mallick et al., 2016
		Mbuti	11		Patterson et al., 2012; Meyer et al., 2012; Mallick et al., 2016
D/R	Saf_Mix1	BantuSA_Ovambo	1	6	Patterson et al., 2012
		BantuHerero	2		Mallick et al., 2016
		Kongo	1		Mallick et al., 2016
		Lemande	2		Mallick et al., 2016
D/R	Saf_Mix2	BantuSA	3	5	Patterson et al., 2012
		BantuTswana	2		Mallick et al., 2016
D/R	Saf_Mix3	Khomani	9	17	Lazaridis et al., 2014
		Khomani_San	2		Mallick et al., 2016
		Ju_hoan_North	6		Patterson et al., 2012; Meyer et al., 2012; Prüfer et al., 2013; Mallick et al., 2016

## Sheet: Supplementary Table S4
Supplementary Table S4. Ancestry proportions inferred with the NNLS method
(a) Average ancestry proportions per genetic cluster. (b-d) Wilcoxon test p-values computed for the comparison of ancestry proportions, after FDR correction. The p-values in red are statistically significant being * <0.05 and ** <0.01.
a) Ancestry proportions
	Sub-Saharan	European	Middle Eastern
Batna	12.68 ± 1.05	22.50 ± 1.79	64.82 ± 2.00
Khenchela	12.81 ± 1.44	18.91 ± 1.48	68.28 ± 2.02
OumElBouaghi	12.49 ± 0.95	21.74 ± 1.90	65.77 ± 2.19
OumElBouaghi_Batna	14.88 ± 1.42	19.83 ± 2.20	65.29 ± 2.38
Mozabite	17.61 ± 2.39	18.73 ± 3.90	63.66 ± 3.80
Naf_Mix1	14.55 ± 1.40	20.90 ± 2.87	64.55 ± 3.34
Naf_Mix2	17.55 ± 5.98	14.06 ± 4.06	68.40 ± 8.43
b) European component
	Batna	Khenchela	OumElBouaghi	OumElBouaghi_Batna	Mozabite	Naf_Mix1
Khenchela	1.3E-09**	-	-	-	-	-
OumElBouaghi	0.074	7.3E-08**	-	-	-	-
OumElBouaghi_Batna	0.002**	0.174	0.026*	-	-	-
Mozabite	8.5E-09**	0.164	7.3E-08**	0.046*	-	-
Naf_Mix1	0.066	0.0176*	0.331	0.242	0.002**	-
Naf_Mix2	1.5E-14**	5.0E-10**	1.5E-14**	9.5E-06**	1.5E-07**	3.5E-09**
c) Middle Eastern component
	Batna	Khenchela	OumElBouaghi	OumElBouaghi_Batna	Mozabite	Naf_Mix1
Khenchela	3.0E-07**	-	-	-	-	-
OumElBouaghi	0.126	5.4E-05**	-	-	-	-
OumElBouaghi_Batna	0.514	0.004**	0.791	-	-	-
Mozabite	0.278	3.1E-08**	0.007**	0.227	-	-
Naf_Mix1	0.658	2.3E-04**	0.187	0.445	0.791	-
Naf_Mix2	0.022*	0.816	0.126	0.226	0.004**	0.036*
d) Sub-Saharan component
	Batna	Khenchela	OumElBouaghi	OumElBouaghi_Batna	Mozabite	Naf_Mix1
Khenchela	0.764
OumElBouaghi	0.595	0.551
OumElBouaghi_Batna	1.1E-04**	4.4E-04**	2.0E-05**
Mozabite	3.0E-10**	1.3E-09**	1.5E-10**	7.9E-04**
Naf_Mix1	2.0E-05**	1.2E-04**	2.5E-06**	0.62	6.5E-06**
Naf_Mix2	1.6E-06**	3.3E-06**	3.5E-07**	0.134	0.27	0.025*

## Sheet: Supplementary Table S5
Supplementary Table S5. Average IBD sharing within and between genetic clusters
Average total IBD pairwise sharing in centimorgans, within and between genetic clusters
Mozabite	10.68 ± 6.67	10.42 ± 6.34	12.55 ± 6.45	13.34 ± 6.64	12.90 ± 6.40	14.25 ± 7.19	179.14 ± 63.15
Khenchela	9.14 ± 6.05	9.68 ± 5.72	15.00 ± 9.77	18.08 ± 10.56	11.51 ± 6.26	92.54 ± 101.14	-
Batna	7.81 ± 4.86	8.81 ± 5.54	24.27 ± 16.71	24.54 ± 12.49	62.75 ± 51.98	-	-
OumElBouaghi	8.06 ± 5.20	8.83 ± 5.46	23.24 ± 15.83	35.91 ± 40.92	-	-	-
OumElBouaghi_Batna	7.91 ± 5.19	7.50 ± 5.49	22.98 ± 42.83	-	-	-	-
Naf_Mix1	7.22 ± 6.64	8.62 ± 8.59	-	-	-	-	-
Naf_Mix2	7.46 ±7.61	-	-	-	-	-	-
	Naf_Mix2	Naf_Mix1	OumElBouaghi_Batna	OumElBouaghi	Batna	Khenchela	Mozabite

## Sheet: Supplementary Table S6
Supplementary Table S6. Wilcoxon test p-values for the total IBD sharing
P-values computed for the comparison of average IBD sharing within and between genertic clusters, corrected with FDR. The p-values highlighted in yellow indicate the comparisons between averages within-group. The values in red are <0.05.
Columna1	Batna~Batna	Batna~Khenchela	Batna~Mozabite	Batna~Naf_Mix1	Batna~Naf_Mix2	Batna~OumElBouaghi	Batna~OumElBouaghi_Batna	Khenchela~Khenchela	Khenchela~Mozabite	Khenchela~Naf_Mix1	Khenchela~Naf_Mix2	Khenchela~OumElBouaghi	Khenchela~OumElBouaghi_Batna	Mozabite~Mozabite	Mozabite~Naf_Mix1	Mozabite~Naf_Mix2	Mozabite~OumElBouaghi	Mozabite~OumElBouaghi_Batna	Naf_Mix1~Naf_Mix1	Naf_Mix1~Naf_Mix2	Naf_Mix1~OumElBouaghi	Naf_Mix1~OumElBouaghi_Batna	Naf_Mix2~Naf_Mix2	Naf_Mix2~OumElBouaghi	Naf_Mix2~OumElBouaghi_Batna	OumElBouaghi_Batna~OumElBouaghi	OumElBouaghi_Batna~OumElBouaghi_Batna
Batna~Khenchela	0	-	-	-	-	-	-	-	-	-	-	-	-	-	-	-	-	-	-	-	-	-	-	-	-	-	-
Batna~Mozabite	0	9.46464e-07	-	-	-	-	-	-	-	-	-	-	-	-	-	-	-	-	-	-	-	-	-	-	-	-	-
Batna~Naf_Mix1	6.25653e-271	7.4515e-23	6.40115e-45	-	-	-	-	-	-	-	-	-	-	-	-	-	-	-	-	-	-	-	-	-	-	-	-
Batna~Naf_Mix2	0	2.65977e-48	2.21843e-80	0.000361467	-	-	-	-	-	-	-	-	-	-	-	-	-	-	-	-	-	-	-	-	-	-	-
Batna~OumElBouaghi	5.55361e-193	5.89012e-176	5.59895e-134	3.45129e-200	2.5796e-273	-	-	-	-	-	-	-	-	-	-	-	-	-	-	-	-	-	-	-	-	-	-
Batna~OumElBouaghi_Batna	1.765e-93	6.85019e-75	8.09447e-57	9.60412e-100	2.1879e-125	0.0577123	-	-	-	-	-	-	-	-	-	-	-	-	-	-	-	-	-	-	-	-	-
Khenchela~Khenchela	1.00258e-37	0	0	1.37009e-300	0	0	7.31083e-167	-	-	-	-	-	-	-	-	-	-	-	-	-	-	-	-	-	-	-	-
Khenchela~Mozabite	1.65459e-283	1.11991e-18	4.8917e-05	6.20864e-63	4.98185e-104	2.10127e-101	4.04483e-41	0	-	-	-	-	-	-	-	-	-	-	-	-	-	-	-	-	-	-	-
Khenchela~Naf_Mix1	8.44566e-269	1.6071e-10	8.72013e-27	0.00161916	3.53943e-12	1.25079e-180	1.15454e-88	1.55977e-300	3.97393e-43	-	-	-	-	-	-	-	-	-	-	-	-	-	-	-	-	-	-
Khenchela~Naf_Mix2	0	4.45232e-22	3.85063e-45	0.618126	1.52703e-05	5.54294e-231	8.85922e-104	0	1.40037e-65	0.00755897	-	-	-	-	-	-	-	-	-	-	-	-	-	-	-	-	-
Khenchela~OumElBouaghi	1.27518e-267	8.75006e-62	7.1968e-34	2.44046e-109	2.49531e-165	7.77393e-44	1.15193e-14	0	1.50905e-16	6.16041e-87	2.50619e-121	-	-	-	-	-	-	-	-	-	-	-	-	-	-	-	-
Khenchela~OumElBouaghi_Batna	3.71114e-143	2.31476e-08	0.0137154	2.93044e-30	1.83997e-46	1.19244e-46	2.14097e-24	1.1682e-190	0.868113	1.11533e-20	2.87058e-29	2.35207e-08	-	-	-	-	-	-	-	-	-	-	-	-	-	-	-
Mozabite~Mozabite	1.86245e-241	0	9.16886e-307	2.09689e-269	0	0	1.70552e-179	1.33742e-195	9.74948e-307	2.09689e-269	0	0	6.03501e-182	-	-	-	-	-	-	-	-	-	-	-	-	-	-
Mozabite~Naf_Mix1	2.642e-243	0.000105454	1.25004e-15	9.05437e-07	8.13086e-18	1.27719e-149	7.43963e-75	1.97956e-278	2.93417e-28	0.0512284	7.27755e-06	6.64365e-65	2.42388e-14	7.75201e-252	-	-	-	-	-	-	-	-	-	-	-	-	-
Mozabite~Naf_Mix2	0	0.000307765	3.03377e-16	2.55872e-09	3.21966e-24	6.99867e-180	2.61944e-81	0	4.16046e-31	0.00686034	2.13079e-08	1.29398e-75	3.06824e-14	1.40131e-302	0.586597	-	-	-	-	-	-	-	-	-	-	-	-
Mozabite~OumElBouaghi	0	3.70781e-11	0.0973631	9.66513e-53	1.46258e-91	2.71255e-127	4.63778e-52	0	0.0109375	1.42455e-33	5.36237e-54	8.2441e-28	0.152518	0	8.88644e-21	4.41664e-22	-	-	-	-	-	-	-	-	-	-	-
Mozabite~OumElBouaghi_Batna	3.61433e-145	0.0104412	0.37727	2.58885e-21	5.57304e-36	5.2e-71	2.819e-40	9.18003e-178	0.00017382	1.55542e-12	1.17413e-19	2.69259e-20	0.00997232	3.42098e-167	2.40331e-07	5.84081e-07	0.0408435	-	-	-	-	-	-	-	-	-	-
Naf_Mix1~Naf_Mix1	4.2831e-198	1.75506e-26	2.95162e-45	0.0103309	0.836761	4.09707e-154	1.91609e-87	6.07974e-224	3.76205e-59	2.54941e-07	0.00283908	1.89799e-91	1.39909e-31	2.88279e-209	9.02599e-11	1.04409e-13	1.3709e-50	2.17149e-24	-	-	-	-	-	-	-	-	-
Naf_Mix1~Naf_Mix2	7.9947e-269	1.41744e-58	1.6762e-86	4.36865e-12	3.36894e-05	2.55661e-226	1.0476e-116	5.73806e-294	1.27591e-104	4.0781e-22	1.9911e-14	7.38693e-150	7.33226e-52	5.09503e-265	2.36272e-27	5.20312e-35	8.8848e-95	1.60959e-43	0.00056601	-	-	-	-	-	-	-	-
Naf_Mix1~OumElBouaghi	1.93753e-285	1.01879e-22	5.85001e-45	0.998128	0.000285658	6.91678e-209	1.55363e-101	0	5.5517e-64	0.00201169	0.630096	8.67038e-113	4.33339e-30	2.54754e-281	1.06575e-06	3.30413e-09	5.36727e-53	4.39389e-21	0.0110267	4.16651e-12	-	-	-	-	-	-	-
Naf_Mix1~OumElBouaghi_Batna	1.55313e-125	1.06549e-23	3.75039e-37	9.53842e-05	0.0762185	1.25113e-104	1.98548e-69	1.66755e-145	1.67984e-46	4.07293e-09	2.51117e-05	3.12971e-66	1.24937e-28	7.13479e-138	4.83961e-12	2.55451e-14	1.48525e-40	5.01447e-24	0.10415	0.332244	0.000106213	-	-	-	-	-	-
Naf_Mix2~Naf_Mix2	0	6.47088e-69	4.51493e-101	6.58107e-14	4.00918e-06	3.78129e-268	2.67059e-126	0	1.26113e-121	2.38817e-25	8.04583e-17	3.72728e-177	4.00156e-56	0	3.43932e-31	1.26808e-40	1.85016e-110	1.40452e-46	0.000267357	0.982894	6.08047e-14	0.329263	-	-	-	-	-
Naf_Mix2~OumElBouaghi	0	4.00619e-44	3.29877e-75	0.00355719	0.481817	1.65959e-275	3.39359e-123	0	8.9358e-99	4.57217e-10	0.000257125	1.61483e-162	1.1485e-43	0	1.55565e-15	2.67178e-21	2.83373e-86	8.49171e-33	0.778354	2.04172e-06	0.00337537	0.0285424	1.24041e-07	-	-	-	-
Naf_Mix2~OumElBouaghi_Batna	6.31687e-170	2.08676e-24	2.62855e-41	0.0109984	0.982568	1.7168e-136	1.27515e-82	9.4732e-192	1.52787e-53	4.73188e-07	0.00220921	4.97655e-82	1.90599e-30	1.39302e-178	1.96158e-10	5.94921e-13	2.80444e-46	4.39547e-24	0.92738	0.00211293	0.00862678	0.149218	0.000987223	0.675861	-	-	-
OumElBouaghi_Batna~OumElBouaghi	1.85491e-103	3.03243e-62	1.21905e-44	1.17483e-90	1.69443e-117	0.000743221	0.225995	1.8986e-179	3.84513e-31	5.47505e-78	1.67943e-94	1.37945e-09	9.40425e-19	1.79905e-190	9.54408e-65	4.20575e-70	3.33049e-40	2.46763e-31	1.22871e-80	1.41837e-111	3.61472e-92	1.63996e-64	5.9327e-122	4.1306e-115	7.45084e-76	-	-
OumElBouaghi_Batna~OumElBouaghi_Batna	3.98255e-39	4.01039e-11	1.59968e-06	1.55023e-23	1.6706e-30	2.78653e-09	1.14453e-05	1.31895e-69	0.00173692	1.40857e-18	2.54363e-22	0.77056	0.00547327	1.33908e-71	7.36945e-15	1.16572e-14	3.35536e-05	2.37402e-06	1.87756e-24	3.21838e-33	2.33535e-23	2.80496e-24	8.09636e-34	5.02883e-29	4.06571e-25	0.000777884	-
OumElBouaghi~OumElBouaghi	1.72858e-106	1.74509e-221	1.66727e-178	2.55661e-226	1.41826e-302	2.82294e-15	1.55542e-12	7.73886e-248	1.52471e-147	1.67222e-210	3.95741e-267	1.46497e-88	1.09385e-69	0	4.76754e-179	1.73887e-218	1.25692e-175	4.05519e-92	1.03475e-170	3.68097e-246	1.74191e-237	3.80718e-114	1.40938e-293	0	9.74353e-150	4.36555e-17	8.04583e-17

## Sheet: Supplementary Table S7
Supplementary Table S7. Wilcoxon test p-values for the Effective Population Size (Ne)
P-values computed for the comparison of Ne over time inferred with IBDNe, after FDR correction. The p-values in red are statistically significant being * <0.05 and ** <0.01.
	Batna	Khenchela	OumElBouaghi	Mozabite	Naf_Mix1
Khenchela	5.3E-04**	-	-	-	-
OumElBouaghi	1.1E-05**	3.8E-12**	-	-	-
Mozabite	1.1E-12**	1.6E-06**	2.6E-19**	-	-
Naf_Mix1	4.5E-34**	4.5E-34**	4.2E-28**	9.0E-29**	-
Naf_Mix2	4.5E-34**	4.5E-34**	2.3E-29**	6.7E-29**	0.091

## Sheet: Supplementary Table S8
Supplementary Table S8. Complete dataset
This table represents the dataset used for a more complete view of Amazigh populations, being column (1) the population names, (2) number of individuals from each population and (3) reference of the samples.
Population Name	Population Size	Reference
Yoruba	67	Patterson et al., 2012
French	61	Patterson et al., 2012
T	51	Lucas-Sánchez et al., 2022
Turkish	50	Lazaridis et al., 2014
OumElBouaghi	44	Lucas-Sánchez et al., 2024
Batna	42	Lucas-Sánchez et al., 2024
Palestinian	38	Patterson et al., 2012
Druze	38	Patterson et al., 2012
Iranian	36	Lazaridis et al., 2014
Khenchela	35	Lucas-Sánchez et al., 2024
Mozabite	13	Lucas-Sánchez et al., 2024
Mozabite_HGDP	19	Patterson et al., 2012
Basque	27	Patterson et al., 2012
Sardinian	25	Patterson et al., 2012
BedouinA	25	Patterson et al., 2012
Russian	20	Patterson et al., 2012
Hungarian	20	Lazaridis et al., 2014
Algeria_BER	20	Arauna et al., 2017
Italian_North	19	Patterson et al., 2012
Tunisia_Chen_BER	18	Arauna et al., 2017
Egyptian	18	Lazaridis et al., 2014
BedouinB	18	Patterson et al., 2012
Arab Algerian	18	Lucas-Sánchez et al., 2024
Tunisia_Sen_BER	17	Arauna et al., 2017
MoroccoAsni	15	Hernández et al., 2020
Morocco_TIZ_BER	14	Arauna et al., 2017
Morocco_ERR_BER	14	Arauna et al., 2017
Mandenka	14	Patterson et al., 2012
Somali_Ayodo	13	Lazaridis et al., 2014
MOU	13	Lucas-Sánchez et al., 2022
MFE	13	Lucas-Sánchez et al., 2022
MoroccoBouhria	12	Hernández et al., 2020
Sicilian	11	Lazaridis et al., 2014
Malawi_Chewa	11	Skoglund et al., 2017
Lebanese_Muslim	11	Lazaridis et al., 2016
Romanian	10	Lazaridis et al., 2016
Lithuanian	10	Lazaridis et al., 2014
English	10	Lazaridis et al., 2014
Belarusian	10	Lazaridis et al., 2014
Ukrainian	9	Lazaridis et al., 2014
MoroccoFiguig	9	Hernández et al., 2020
Malawi_Yao	9	Skoglund et al., 2017
Lebanese_Christian	9	Lazaridis et al., 2016
Estonian	9	Lazaridis et al., 2014
Czech	9	Lazaridis et al., 2014
Tunisian	8	Lazaridis et al., 2014
Syrian	8	Lazaridis et al., 2014
Saudi	8	Lazaridis et al., 2014
Maltese	8	Lazaridis et al., 2014
Lebanese	8	Lazaridis et al., 2014
Iranian_Bandari	8	Lazaridis et al., 2016
Esan	8	Lazaridis et al., 2014
Bulgarian	8	Lazaridis et al., 2014
Moroccan	7	Lazaridis et al., 2016
Mende	7	Lazaridis et al., 2014
Masai	7	Lazaridis et al., 2014
Luo_Ayodo	7	Lazaridis et al., 2014
Jordanian	7	Lazaridis et al., 2014
Yemeni	6	Lazaridis et al., 2014
Saharawi	6	Lazaridis et al., 2014
MRA	6	Lucas-Sánchez et al., 2022
Luhya	6	Lazaridis et al., 2014
Gambian	6	Lazaridis et al., 2014
Turkish_Balikesir	5	Lazaridis et al., 2014
Libyan	5	Lazaridis et al., 2016
Burbur.WGA	5	Lazaridis et al., 2014
Afar.WGA	5	Lazaridis et al., 2014
Scottish	4	Lazaridis et al., 2014
MCA	4	Lucas-Sánchez et al., 2022
Malawi_Ngoni	4	Skoglund et al., 2017
MAK	4	Lucas-Sánchez et al., 2022
Kikuyu_Ayodo	4	Lazaridis et al., 2014
Italian_South	4	Lazaridis et al., 2014
BantuKenya	4	Patterson et al., 2012
MNA	3	Lucas-Sánchez et al., 2022
Hadza1	3	Pickrell et al., 2012
Datog	3	Lazaridis et al., 2014
Yoruba.DG_S	2	Skoglund et al., 2015
Turkish.DG_S	2	Mallick et al., 2016
Saharawi.DG_S	2	Mallick et al., 2016
Russian.DG_S	2	Mallick et al., 2016
Russia_Abkhasian.DG_S	2	Mallick et al., 2016
Mozabite.DG_S	2	Mallick et al., 2016
MOJ	2	Lucas-Sánchez et al., 2022
Masai.DG_S	2	Mallick et al., 2016
Masai_Ayodo	2	Lazaridis et al., 2014
Luhya.DG_S	2	Mallick et al., 2016
Jordanian.DG_S	2	Mallick et al., 2016
Iranian.DG_S	2	Mallick et al., 2016
Igbo.DG_S	2	Mallick et al., 2016
Dinka.DG_S	2	Mallick et al., 2016
Berber_Moroccan	2	Serra-Vidal et al., 2019
Basque.DG_S	2	Mallick et al., 2016
BantuKenya.DG_S	2	Mallick et al., 2016
Yoruba.DG_B	1	Prüfer et al., 2013
Yoruba.DG_A	1	Meyer et al., 2012
Sardinian.DG_S	1	Mallick et al., 2016
Sardinian.DG_B	1	Prüfer et al., 2013
Sardinian.DG_A	1	Meyer et al., 2012
Samaritan.DG_S	1	Mallick et al., 2016
Polish.DG_S	1	Mallick et al., 2016
Mende.DG_S	1	Mallick et al., 2016
Mandenka.DG_S	1	Mallick et al., 2016
Mandenka.DG_B	1	Prüfer et al., 2013
Mandenka.DG_A	1	Meyer et al., 2012
Luo.DG_S	1	Mallick et al., 2016
French.DG_S	1	Mallick et al., 2016
French.DG_A	1	Meyer et al., 2012
Estonian.DG_S	1	Mallick et al., 2016
Druze.DG_S	1	Mallick et al., 2016
Dinka.DG_B	1	Prüfer et al., 2013
Dinka.DG_A	1	Meyer et al., 2012
Czech.DG_S	1	Mallick et al., 2016
Bulgarian.DG_S	1	Mallick et al., 2016
Bergamo.DG_S	1	Mallick et al., 2016
BedouinB.DG_S	1	Mallick et al., 2016
Algerian	1	Lazaridis et al., 2014
Total=	1217

## Sheet: Supplementary Table S9
Supplementary Table S9. HO dataset
This table represents the dataset used for a microgeographical inference with samples genotyped with Affymetrix Axiom Genome-Wide Human Origins 1 or whole genomes, being column (1) the population names, (2) number of individuals from each population and (3) reference of the samples.
Population Name	Population Size	Reference
Yoruba	67	Patterson et al., 2012
French	61	Patterson et al., 2012
T	51	Lucas-Sánchez et al., 2022
Turkish	50	Lazaridis et al., 2014
OumElBouaghi	44	Lucas-Sánchez et al., 2024
Batna	42	Lucas-Sánchez et al., 2024
Palestinian	38	Patterson et al., 2012
Druze	38	Patterson et al., 2012
Iranian	36	Lazaridis et al., 2014
Khenchela	35	Lucas-Sánchez et al., 2024
Mozabite	13	Lucas-Sánchez et al., 2024
Mozabite_HGDP	19	Patterson et al., 2012
Basque	27	Patterson et al., 2012
Sardinian	25	Patterson et al., 2012
BedouinA	25	Patterson et al., 2012
Russian	20	Patterson et al., 2012
Hungarian	20	Lazaridis et al., 2014
Italian_North	19	Patterson et al., 2012
Biaka	19	Patterson et al., 2012
Egyptian	18	Lazaridis et al., 2014
BedouinB	18	Patterson et al., 2012
Arab Algerian	18	Lucas-Sánchez et al., 2024
Mandenka	14	Patterson et al., 2012
Somali_Ayodo	13	Lazaridis et al., 2014
MOU	13	Lucas-Sánchez et al., 2022
MFE	13	Lucas-Sánchez et al., 2022
Sicilian	11	Lazaridis et al., 2014
Malawi_Chewa	11	Skoglund et al., 2017
Lebanese_Muslim	11	Lazaridis et al., 2016
Romanian	10	Lazaridis et al., 2016
Lithuanian	10	Lazaridis et al., 2014
English	10	Lazaridis et al., 2014
Belarusian	10	Lazaridis et al., 2014
Ukrainian	9	Lazaridis et al., 2014
Malawi_Yao	9	Skoglund et al., 2017
Lebanese_Christian	9	Lazaridis et al., 2016
Khomani	9	Lazaridis et al., 2014
Estonian	9	Lazaridis et al., 2014
Czech	9	Lazaridis et al., 2014
Tunisian	8	Lazaridis et al., 2014
Syrian	8	Lazaridis et al., 2014
Saudi	8	Lazaridis et al., 2014
Mbuti	8	Patterson et al., 2012
Maltese	8	Lazaridis et al., 2014
Lebanese	8	Lazaridis et al., 2014
Iranian_Bandari	8	Lazaridis et al., 2016
Esan	8	Lazaridis et al., 2014
Bulgarian	8	Lazaridis et al., 2014
Moroccan	7	Lazaridis et al., 2016
Mende	7	Lazaridis et al., 2014
Masai	7	Lazaridis et al., 2014
Luo_Ayodo	7	Lazaridis et al., 2014
Jordanian	7	Lazaridis et al., 2014
Yemeni	6	Lazaridis et al., 2014
Saharawi	6	Lazaridis et al., 2014
MRA	6	Lucas-Sánchez et al., 2022
Luhya	6	Lazaridis et al., 2014
Gambian	6	Lazaridis et al., 2014
Turkish_Balikesir	5	Lazaridis et al., 2014
Libyan	5	Lazaridis et al., 2016
Burbur.WGA	5	Lazaridis et al., 2014
Afar.WGA	5	Lazaridis et al., 2014
Scottish	4	Lazaridis et al., 2014
MCA	4	Lucas-Sánchez et al., 2022
Malawi_Ngoni	4	Skoglund et al., 2017
MAK	4	Lucas-Sánchez et al., 2022
Kikuyu_Ayodo	4	Lazaridis et al., 2014
Italian_South	4	Lazaridis et al., 2014
BantuKenya	4	Patterson et al., 2012
Shaigi.WGA_KHN	3	Lazaridis et al., 2014
MNA	3	Lucas-Sánchez et al., 2022
Hadza1	3	Pickrell et al., 2012
Datog	3	Lazaridis et al., 2014
BantuSA	3	Patterson et al., 2012
Ain_Touta.WGA_ALG_LN	3	Lazaridis et al., 2014
Yoruba.DG_S	2	Skoglund et al., 2015
Turkish.DG_S	2	Mallick et al., 2016
Saharawi.DG_S	2	Mallick et al., 2016
Russian.DG_S	2	Mallick et al., 2016
Russia_Abkhasian.DG_S	2	Mallick et al., 2016
Mozabite.DG_S	2	Mallick et al., 2016
MOJ	2	Lucas-Sánchez et al., 2022
Mbuti.DG_S	2	Mallick et al., 2016
Masai.DG_S	2	Mallick et al., 2016
Masai_Ayodo	2	Lazaridis et al., 2014
Luhya.DG_S	2	Mallick et al., 2016
Lemande.DG_S	2	Mallick et al., 2016
Khomani_San.DG_S	2	Mallick et al., 2016
Ju_hoan_North.DG_S	2	Mallick et al., 2016
Ju_hoan_North	2	Patterson et al., 2012
Jordanian.DG_S	2	Mallick et al., 2016
Iranian.DG_S	2	Mallick et al., 2016
Igbo.DG_S	2	Mallick et al., 2016
Dinka.DG_S	2	Mallick et al., 2016
Basque.DG_S	2	Mallick et al., 2016
BantuTswana.DG_S	2	Mallick et al., 2016
BantuKenya.DG_S	2	Mallick et al., 2016
BantuHerero.DG_S	2	Mallick et al., 2016
Yoruba.DG_B	1	Prüfer et al., 2013
Yoruba.DG_A	1	Meyer et al., 2012
Sardinian.DG_S	1	Mallick et al., 2016
Sardinian.DG_B	1	Prüfer et al., 2013
Sardinian.DG_A	1	Meyer et al., 2012
Samaritan.DG_S	1	Mallick et al., 2016
Polish.DG_S	1	Mallick et al., 2016
Mende.DG_S	1	Mallick et al., 2016
Mbuti.DG_A	1	Meyer et al., 2012
Mandenka.DG_S	1	Mallick et al., 2016
Mandenka.DG_B	1	Prüfer et al., 2013
Mandenka.DG_A	1	Meyer et al., 2012
Luo.DG_S	1	Mallick et al., 2016
Kongo.DG_S	1	Mallick et al., 2016
Ju_hoan_North.DG_B	1	Prüfer et al., 2013
Ju_hoan_North.DG_A	1	Meyer et al., 2012
French.DG_S	1	Mallick et al., 2016
French.DG_A	1	Meyer et al., 2012
Estonian.DG_S	1	Mallick et al., 2016
Druze.DG_S	1	Mallick et al., 2016
Dinka.DG_B	1	Prüfer et al., 2013
Dinka.DG_A	1	Meyer et al., 2012
Czech.DG_S	1	Mallick et al., 2016
Bulgarian.DG_S	1	Mallick et al., 2016
Biaka.DG_S	1	Mallick et al., 2016
Bergamo.DG_S	1	Mallick et al., 2016
BedouinB.DG_S	1	Mallick et al., 2016
BantuSA_Ovambo	1	Patterson et al., 2012
Algerian	1	Lazaridis et al., 2014
Total=	1161
